# Supplementary material for: Antiviral and anti-inflammatory evaluation of herbal extracts: Implications for the management of calf diarrheal diseases
Source: PLoS One. 2026 Feb 6;21(2):e0342013. doi: 10.1371/journal.pone.0342013 (PMC12880661; doi:10.1371/journal.pone.0342013)
Supplement: S3 Table — (ZIP) [file pone.0342013.s003.zip]

Archive with 11 entries (11 files):
- Table S2 - Raw data for Fig. 2 - Antiviral effects of extracts on BCoV and BRV.xlsx
- Table S3 - Raw data for Fig. 3 - Regulatory effects of the extracts in the production of inflammatory mediators.xlsx
- Table S4 - Raw data for Fig. 4 - Cytokine gene expression in RAW264.7 cells with Extract A.xlsx
- Table S5 - Raw data for Fig. 5 - Cytokine gene expression in RAW264.7 cells with Extract B.xlsx
- Table S6 - Raw data for Fig. 6 - Cytokine gene expression in RAW264.7 cells with Extract C.xlsx
- Table S7 - Raw data for Fig. 7 - Cytokine gene expression in bPBMC with Extract A.xlsx
- Table S8 - Raw data for Fig. 8 - Cytokine gene expression in bPBMC with Extract B.xlsx
- Table S9- Raw data for Fig. 9 - Cytokine gene expression in bPBMC with Extract C.xlsx
- Table S10 - Raw data for S1 Fig. 1 - Cytokine gene expression in RAW 264.7 cells with E. coli LPS (Positive control).xlsx
- Table S11 - Raw data for S2 Fig. 1 - Cytokine gene expression in bPBMC with E. coli LPS (Positive control).xlsx
- Table S1 - Raw data for the Fig. 1 - Cytotoxic effects of the extracts on the different cell types.xlsx
