# Supplementary material for: Antiviral and anti-inflammatory evaluation of herbal extracts: Implications for the management of calf diarrheal diseases
Source: PLoS One. 2026 Feb 6;21(2):e0342013. doi: 10.1371/journal.pone.0342013 (PMC12880661; doi:10.1371/journal.pone.0342013)
Supplement: S3 Table — (ZIP) [file pone.0342013.s003.zip › Table S2 - Raw data for Fig. 2 - Antiviral effects of extracts on BCoV and BRV.xlsx]

## Sheet: BCoV
Group	Number	Sample Name (μg/mL)	Ct Value			β-actin (Mean Ct)	Calculated value
			re1	re2	re3		Relative Expression	SD
BCoV_Extract A	1	NC	29.34	30.22	29.22	18.763	1.04499	0.34795
	2	PC	15.39	15.27	14.87	16.633	5057.57	989.645
	3	25	17.07	16.96	16.59	17.057	2088.56	376.639
	4	12.5	17.21	17.11	17.48	18.28	3695.71	475.97
	5	6.25	15.95	15.82	15.74	16.62	3138.62	228.471
BCoV_Extract B	1	NC	29.72	29.28	29.69	16.647	1.01001	0.179505
	2	PC	16.96	16.69	17	16.733	7001.1	842.207
	3	25	17.52	17.38	17.44	16.33	3561.73	244.208
	4	12.5	18.72	18.62	18.51	16.637	1963.51	143.111
	5	6.25	18.06	17.99	18.36	16.34	2239.11	293.951
BCoV_Extract C	1	NC	29.28	30.02	29.78	16.367	1.02361	0.276448
	2	PC	17.08	17.18	16.78	16.427	6889.58	1021.68
	3	25	18.56	18.57	17.87	16.92	3962.66	1173.81
	4	12.5	21.14	21.38	21.69	18.28	1193.27	224.317
	5	6.25	19.53	19.53	19.51	16.37	1154.75	9.26361

## Sheet: BRV
Group	Number	Sample Name (μg/mL)	Ct Value			β-actin (Mean Ct)	Calculated value
			re1	re2	re3		Relative Expression	SD
BRV_Extract A	1	NC	37.99	37.05	37.67	15.707	1.03814	0.355129
	2	PC	25.87	25.75	25.63	16.917	8393.08	985.016
	3	25	24.51	24.28	24.19	13.493	2100.03	234.433
	4	12.5	23.29	23.28	23.23	13.285	3774.07	84.5681
	5	6.25	22.12	22.35	22.21	13.153	7097.45	564.886
BRV_Extract B	1	NC	37.26	38.05	37.23	15.2	1.04065	0.407338
	2	PC	24.5	24.41	23.97	14.603	6980.64	1431.96
	3	25	27.81	27.69	27.41	16.177	2033.69	295.938
	4	12.5	25.26	25.32	25.47	13.707	1782.08	131.585
	5	6.25	24.44	25	24.93	13.187	1857.2	412.109
BRV_Extract C	1	NC	40	39.49	39.07	15.347	1.03468	0.324747
	2	PC	26.57	26.53	26.55	13.33	1983	38.8746
	3	25	26.86	27.11	26.66	14.537	3678.72	568.237
	4	12.5	29.98	29.6	29.9	13.983	323.913	46.3187
	5	6.25	29.74	29.87	29.95	15.35	816.104	60.4178
