# Supplementary material for: Antiviral and anti-inflammatory evaluation of herbal extracts: Implications for the management of calf diarrheal diseases
Source: PLoS One. 2026 Feb 6;21(2):e0342013. doi: 10.1371/journal.pone.0342013 (PMC12880661; doi:10.1371/journal.pone.0342013)
Supplement: S3 Table — (ZIP) [file pone.0342013.s003.zip › Table S3 - Raw data for Fig. 3 - Regulatory effects of the extracts in the production of inflammatory mediators.xlsx]

## Sheet: COX-2
Group	Number	Sample Name (μg/mL)	Ct Value			β-actin (Mean Ct)	Calculated value
			re1	re2	re3		Relative Expression	SD
COX-2_Extract A	1	NC	21.44	17.25	16.91	10.8767	1.88274	1.54915
	2	PC	10.05	9.7	9.72	10.6667	364.224	47.5558
	3	25	11.21	10.71	11	10.8133	182.446	32.0568
	4	12.5	10.6	10.91	10.55	11.1467	279.214	36.2789
	5	6.25	9.7	9.57	9.43	10.2467	324.232	30.366
COX-2_Extract B	1	NC	21.38	20.99	20.89	13.3133	1.01045	0.172707
	2	PC	12.39	12.32	12.32	13.36	442.758	12.3012
	3	25	12.04	11.77	11.84	12.0733	250.35	23.7878
	4	12.5	10.68	10.63	10.49	10.9667	282.53	19.5467
	5	6.25	10.78	10.66	10.79	11.1167	283.634	14.4178
COX-2_Extract C	1	NC	17.41	16.17	16.31	10.8267	1.06875	0.425992
	2	PC	9.93	10.2	10	10.82	95.9673	9.11863
	3	25	10.07	10.17	10.51	10.2767	57.3598	8.80327
	4	12.5	9.87	9.9	9.9	10.58	90.0967	1.08539
	5	6.25	9.87	9.5	9.63	10.2733	85.5105	10.8978

## Sheet: iNOS
Group	Number	Sample Name (μg/mL)	Ct Value			β-actin (Mean Ct)	Calculated value
			re1	re2	re3		Relative Expression	SD
iNOS_Extract A	1	NC	23.3	23.35	22.61	14.1	1.02908	0.314234
	2	PC	19.05	19	18.96	13.4267	10.6329	0.331727
	3	25	17.7	17.57		12.5067	14.5183	0.924432
	4	12.5	17.53	18.7	17.67	12.3867	13.6898	0.938632
	5	6.25	16.61	16.66	16.92	11.1067	10.3359	1.15435
iNOS_Extract B	1	NC	22.79	22.66	22.6	13.3133	1.0015	0.0666115
	2	PC	19.17	18.99	19.11	13.36	12.4835	0.800453
	3	25	18.07	17.58	17.76	12.0733	12.5878	2.10754
	4	12.5	16.87	16.85		10.9667	11.1325	0.109125
	5	6.25	17.07	17.67	17.47	11.1167	8.60567	1.87017
iNOS_Extract C	1	NC	23.84	24.41	24.18	14.37	1.01338	0.204115
	2	PC	20.31	20.48	20.26	14.47	14.891	1.16749
	3	25	16.93	17.23	17.45	12.0833	25.4426	4.64633
	4	12.5	17.31	17.61	17.62	12.21	22.2746	2.80808
	5	6.25	17.82	18.1	17.38	11.97	16.0832	4.11972

## Sheet: Nitric oxide
Group	Number	Sample Name (μg/mL)	RAW OD			Corrected OD (Mean)	Calculated Value (µM)
			re1	re2	re3		NO Content	SD
Nitric oxide_Extract A	1	NC	0.066	0.068	0.065	0.002	0	0.13331
	2	PC	0.223	0.231	0.224	0.161	16.0748	0.99509
	3	25	0.173	0.163	0.183	0.109	11.3126	1.29284
	4	12.5	0.189	0.18	0.201	0.126	11.5659	2.38986
	5	6.25	0.221	0.216	0.229	0.158	16.436	0.874983
Nitric oxide_Extract B	1	NC	0.066	0.068	0.065	0.002	0	0.13331
	2	PC	0.223	0.231	0.224	0.161	16.0748	0.99509
	3	25	0.204	0.191	0.189	0.13	13.6843	2.63556
	4	12.5	0.19	0.191	0.21	0.135	13.7166	1.289
	5	6.25	0.197	0.197	0.195	0.133	13.5414	0.301001
Nitric oxide_Extract C	1	NC	0.066	0.068	0.065	0.002	0	0.13331
	2	PC	0.223	0.231	0.224	0.161	16.0748	0.99509
	3	25	0.138	0.129	0.121	0.065	6.553	1.17054
	4	12.5	0.195	0.187	0.182	0.12	12.0214	0.993064
	5	6.25	0.192	0.191	0.188	0.138	13.2665	1.1237
