# Supplementary material for: Antiviral and anti-inflammatory evaluation of herbal extracts: Implications for the management of calf diarrheal diseases
Source: PLoS One. 2026 Feb 6;21(2):e0342013. doi: 10.1371/journal.pone.0342013 (PMC12880661; doi:10.1371/journal.pone.0342013)
Supplement: S3 Table — (ZIP) [file pone.0342013.s003.zip › Table S4 - Raw data for Fig. 4 - Cytokine gene expression in RAW264.7 cells with Extract A.xlsx]

## Sheet: TNF-α
Group	Number	Sample Name (time)	Ct Value			β-actin (Mean Ct)	Calculated value
			re1	re2	re3		Relative Expression	SD
TNF-α_NC	1	4h	12.03	11.84	12.14	8.67333	1.00373	0.106845
	2	8h	14.29	14.21	13.74	9.07667	1.01471	0.218807
	3	24h		14.09	14.04	9.94667	1.00015	0.0245077
TNF-α_25 μg/mL	1	4h	12.65	12.71	13.51	8.61667	0.513885	0.152515
	2	8h	13.92	14.14	13.13	9.26667	1.52422	0.595403
	3	24h		11.15	11.24	9.38333	4.94979	0.218273
TNF-α_12.5 μg/mL	1	4h	13.62	12.3	12.9	8.47	0.485615	0.212587
	2	8h	15.95	16.34	16.23	10.49	0.628287	0.0896801
	3	24h	13.64	13.47	13.91	9.05	0.710165	0.107055
TNF-α_6.25 μg/mL	1	4h	13.59	13.78	13.97	8.88333	0.339542	0.0446203
	2	8h	14.29	14.34	14.54	8.96667	0.74949	0.0671094
	3	24h	13.98	13.77	14.11	8.93333	0.537817	0.0646968

## Sheet: IL-5
Group	Number	Sample Name (time)	Ct Value			β-actin (Mean Ct)	Calculated value
			re1	re2	re3		Relative Expression	SD
IL-5_NC	1	4h	15.32	14.98	15.05	8.55	1.00507	0.121066
	2	8h	14.89		14.63	10.12	1.00406	0.127606
	3	24h	14.21	13.86	14.56	9.02	1.01971	0.245582
IL-5_25 μg/mL	1	4h	15.58	16.5	15.17	9.05	0.976914	0.41256
	2	8h	13.85	13.74	13.93	8.50667	0.619328	0.0411385
	3	24h	15.32	15.24	15.66	9.05333	0.449952	0.0666617
IL-5_12.5 μg/mL	1	4h	9.26	8.76	9.04	9.02	2.13789	0.971019
	2	8h	15.02		14.60	8.66333	0.355658	0.072701
	3	24h		15.72	15.97	10.4667	0.410961	0.0502304
IL-5_6.25 μg/mL	1	4h	16.14	15.25	15.43	8.56667	0.744714	0.220658
	2	8h	16.52	16.07	16.09	9.14	0.185274	0.0308529
	3	24h	14.99	14.57		8.97667	0.308191	0.0629981

## Sheet: IL-6
Group	Number	Sample Name (time)	Ct Value			β-actin (Mean Ct)	Calculated value
			re1	re2	re3		Relative Expression	SD
IL-6_NC	1	4h	19.55	19.46		8.67333	1.00049	0.0441188
	2	8h	20.28	20.45		9.07667	1.00174	0.0833702
	3	24h	19.76	19.86		9.94667	1.0006	0.0490227
IL-6_25 μg/mL	1	4h	19.72	19.77	19.30	8.61667	0.912265	0.170346
	2	8h	19.84	19.82	20.55	9.26667	1.43645	0.375146
	3	24h	19.84	19.82	20.55	9.38333	0.58002	0.151479
IL-6_12.5 μg/mL	1	4h	21.36	19.89	18.84	8.47	0.760779	0.574525
	2	8h	23.26	22.29	23.2	10.49	0.477589	0.193985
	3	24h	19.51	18.99	18.73	9.05	0.91501	0.238853
IL-6_6.25 μg/mL	1	4h	20.00	20.08	19.79	8.88333	0.848851	0.0897992
	2	8h	19.85	19.05	19.76	8.96667	1.67959	0.543613
	3	24h	18.87	18.76	18.20	8.93333	1.1628	0.304939

## Sheet: IL-10
Group	Number	Sample Name (time)	Ct Value			β-actin (Mean Ct)	Calculated value
			re1	re2	re3		Relative Expression	SD
IL-10_NC	1	4h	18.96	19.75	19.13	8.47	1.00174	0.0833702
	2	8h	17.02	17.35	17.41	8.28333	1.00174	0.0833702
	3	24h	18.81	19.17	17.93	9.94667	1.00174	0.0833702
IL-10_25 μg/mL	1	4h	20.33	20.83	21.21	8.46333	0.306424	0.0944977
	2	8h	20.3	19.63	19.65	8.70333	0.225579	0.0545119
	3	24h	19.74	20.54	19.89	9.38	0.259322	0.0700104
IL-10_12.5 μg/mL	1	4h	17.47	18.82	18.42	8.51333	1.64393	0.320247
	2	8h	17.06	16.76	17.07	7.98	1.00046	0.126124
	3	24h	17.74	17.85		8.97333	0.91344	0.0492235
IL-10_6.25 μg/mL	1	4h	18.88	19	18.97	8.17667	1.02639	0.0448311
	2	8h	17.38	18.08	17.79	8.26333	0.716394	0.176816
	3	24h	17.49	17.74		9.24333	1.25157	0.152975

## Sheet: IL-17
Group	Number	Sample Name (time)	Ct Value			β-actin (Mean Ct)	Calculated value
			re1	re2	re3		Relative Expression	SD
IL-17_NC	1	4h	19.11	18.32	18.67	8.67333	1.02499	0.274381
	2	8h	20.06		19.96	9.07667	1.0006	0.0490227
	3	24h	19.15	18.81	19.48	9.94667	1.01971	0.245582
IL-17_25 μg/mL	1	4h	20.24	20.47	20.14	8.61667	0.322309	0.0369395
	2	8h	19.91	20.05	19.54	9.26667	1.3041	0.245606
	3	24h	18.94	18.24	18.82	9.38333	0.449952	0.0666617
IL-17_12.5 μg/mL	1	4h	19.92	20.63	20.4	8.47	0.289368	0.0749322
	2	8h	22.62	22.86	22.03	10.49	0.487471	0.150331
	3	24h	22.62	22.86	22.03	9.05	0.410961	0.0502304
IL-17_6.25 μg/mL	1	4h	20.38	19.76	19.84	8.88333	0.480208	0.104331
	2	8h	19.05	19.54	19.27	8.96667	1.5445	0.259551
	3	24h	19.85	20.04	19.37	8.93333	0.308191	0.0629981

## Sheet: IL-21
Group	Number	Sample Name (time)	Ct Value			β-actin (Mean Ct)	Calculated value
			re1	re2	re3		Relative Expression	SD
IL-21_NC	1	4h	15.91	16.36	16.35	8.55	1.01097	0.188245
	2	8h	14.45	14.47	14.51	10.12	1.00015	0.021108
	3	24h	15.35	15.12	15.03	9.02	1.0043	0.112113
IL-21_25 μg/mL	1	4h	15.94	17.12	16.68	9.36333	1.43761	0.608968
	2	8h	19.38	19.97	18.40	13.7333	0.495759	0.277843
	3	24h	16.42	16.77	16.88	9.58333	0.518936	0.0892023
IL-21_12.5 μg/mL	1	4h	17.54	17.61	16.83	9.02	0.6575	0.209698
	2	8h	14.91	14.08	13.90	8.66333	0.430936	0.143134
	3	24h	17.43	18.18	17.61	10.4667	0.468832	0.118438
IL-21_6.25 μg/mL	1	4h	16.04	16.83	15.86	8.56667	1.0262	0.328763
	2	8h	16.69	16.79	16.25	9.14	0.119877	0.024892
	3	24h	14.96	14.78	14.73	8.97667	1.23399	0.101333
