# Supplementary material for: Antiviral and anti-inflammatory evaluation of herbal extracts: Implications for the management of calf diarrheal diseases
Source: PLoS One. 2026 Feb 6;21(2):e0342013. doi: 10.1371/journal.pone.0342013 (PMC12880661; doi:10.1371/journal.pone.0342013)
Supplement: S3 Table — (ZIP) [file pone.0342013.s003.zip › Table S5 - Raw data for Fig. 5 - Cytokine gene expression in RAW264.7 cells with Extract B.xlsx]

## Sheet: TNF-α
Group	Number	Sample Name (time)	Ct Value			β-actin (Mean Ct)	Calculated value
			re1	re2	re3		Relative Expression	SD
TNF-α_NC	1	4h	12.03	11.84	12.14	8.67333	1.00373	0.106845
	2	8h	14.29	14.21	13.74	9.07667	1.01471	0.218807
	3	24h		14.09	14.04	9.94667	1.00015	0.0245077
TNF-α_25 μg/mL	1	4h	12.43	12.24	12.44	8.87667	0.894804	0.0713839
	2	8h	13.04	13.78	13.26	9.03667	1.6382	0.407041
	3	24h	12.81	12.58	12.83	9.35	1.66194	0.164121
TNF-α_12.5 μg/mL	1	4h	13.35	13.07	13.25	9.48667	0.75682	0.0753294
	2	8h	13.00	13.06	12.75	9.18	2.3834	0.278654
	3	24h	13.31	13.08	13.27	8.93	0.889996	0.0773583
TNF-α_6.25 μg/mL	1	4h	13.04	12.77	13.40	8.69333	0.491781	0.105458
	2	8h	13.27	13.04	12.99	9.01333	1.89438	0.19065
	3	24h	13.81	13.90	13.68	9.58667	0.940286	0.0725236

## Sheet: IL-5
Group	Number	Sample Name (time)	Ct Value			β-actin (Mean Ct)	Calculated value
			re1	re2	re3		Relative Expression	SD
IL-5_NC	1	4h	15.32	14.98	15.05	8.55	1.00507	0.121066
	2	8h	14.89		14.63	10.12	1.00406	0.127606
	3	24h	14.21	13.86	14.56	10.12	1.01971	0.245582
IL-5_25 μg/mL	1	4h	15.63	15.84	15.24	8.77	0.863596	0.186521
	2	8h	16.77	16.69	16.77	9.55	0.17042	0.00550547
	3	24h	14.98	15.00	15.13	9.04	0.266989	0.014836
IL-5_12.5 μg/mL	1	4h	15.71	15.09	14.70	8.79667	1.19291	0.398901
	2	8h	15.77	14.54	15.83	8.95667	0.318132	0.174907
	3	24h	15.77	14.54	15.83	9.14	0.246734	0.135653
IL-5_6.25 μg/mL	1	4h	13.93	14.10	13.74	8.58	2.34703	0.293417
	2	8h	13.87	13.78	14.92	9.01667	0.732395	0.274909
	3	24h	15.69	15.38	16.79	10.16	0.332475	0.145875

## Sheet: IL-6
Group	Number	Sample Name (time)	Ct Value			β-actin (Mean Ct)	Calculated value
			re1	re2	re3		Relative Expression	SD
IL-6_NC	1	4h	19.55	19.46		8.67333	1.00049	0.0441188
	2	8h	20.28	20.45		9.07667	1.00174	0.0833702
	3	24h	19.76	19.86		9.94667	1.0006	0.0490227
IL-6_25 μg/mL	1	4h	20.09	19.55	19.77	8.87667	0.947235	0.17448
	2	8h	20.59	19.55	20.62	9.03667	1.11949	0.512501
	3	24h	17.92	18.41	17.71	9.35	2.34368	0.552781
IL-6_12.5 μg/mL	1	4h	19.27	19.42	19.13	9.48667	2.07031	0.207499
	2	8h	19.32	18.77	19.69	9.18	2.39233	0.780048
	3	24h	18.71	18.78	18.81	8.93	1.01909	0.0364762
IL-6_6.25 μg/mL	1	4h	19.51	19.91	19.02	8.69333	1.06512	0.330085
	2	8h	19.65	19.10	19.53	9.01333	1.85943	0.387629
	3	24h	18.63	18.71	18.78	9.58667	1.67555	0.0872908

## Sheet: IL-10
Group	Number	Sample Name (time)	Ct Value			β-actin (Mean Ct)	Calculated value
			re1	re2	re3		Relative Expression	SD
IL-10_NC	1	4h	18.96	19.75	19.13	8.47	1.00174	0.0833702
	2	8h	17.02	17.35	17.41	8.28333	1.00174	0.0833702
	3	24h	18.81	19.17	17.93	9.94667	1.00174	0.0833702
IL-10_25 μg/mL	1	4h	17.34	18.29	18.06	8.23333	1.83136	0.206012
	2	8h	16.93	17.92	17.39	8.90333	1.43632	0.480403
	3	24h	19.01	18.79	18.74	9.39667	0.592417	0.0574322
IL-10_12.5 μg/mL	1	4h	19.63	19.21	19.36	8.56	0.986444	0.142213
	2	8h	17.55	17.49	16.44	8.18	0.777534	0.0228622
	3	24h	18.89	19.28	19.5	9.11	0.378679	0.0828536
IL-10_6.25 μg/mL	1	4h	19.85	19.5	19.44	8.55667	0.859162	0.126063
	2	8h	18.74	17.6	17.77	8.09	0.539545	0.199468
	3	24h	16.41	17.19	16.38	8.74	1.75981	0.501726

## Sheet: IL-17
Group	Number	Sample Name (time)	Ct Value			β-actin (Mean Ct)	Calculated value
			re1	re2	re3		Relative Expression	SD
IL-17_NC	1	4h	19.11	18.32	18.67	8.67333	1.02499	0.274381
	2	8h	20.06		19.96	9.07667	1.0006	0.0490227
	3	24h	19.15	18.81	19.48	9.94667	1.01808	0.235231
IL-17_25 μg/mL	1	4h		20.06	19.71	8.87667	0.510124	0.0870827
	2	8h	20.49	19.85	18.94	9.03667	1.27538	0.69189
	3	24h	19.48		19.00	9.35	0.628451	0.146502
IL-17_12.5 μg/mL	1	4h	20.10	19.54	20.00	9.48667	0.787079	0.17022
	2	8h	19.00	19.18	19.20	9.18	1.98551	0.154661
	3	24h	20.74	19.48	20.08	8.93	0.271636	0.114785
IL-17_6.25 μg/mL	1	4h	19.88		19.12	8.69333	0.602685	0.219448
	2	8h	19.35	19.30	18.27	9.01333	2.09155	0.957619
	3	24h	19.52		19.72	9.58667	0.56258	0.0550592

## Sheet: IL-21
Group	Number	Sample Name (time)	Ct Value			β-actin (Mean Ct)	Calculated value
			re1	re2	re3		Relative Expression	SD
IL-21_NC	1	4h	15.91	16.36	16.35	8.55	1.01097	0.188245
	2	8h	14.45	14.47	14.51	9.45333	1.00015	0.021108
	3	24h	15.35	15.12	15.03	9.02	1.0043	0.112113
IL-21_25 μg/mL	1	4h	16.44	15.85	16.32	8.77	1.18631	0.267684
	2	8h	16.79	16.08	15.80	9.55	0.331455	0.107554
	3	24h	14.78	14.61	14.76	9.04	1.38705	0.0908436
IL-21_12.5 μg/mL	1	4h	15.44	16.07	16.00	8.79667	1.56404	0.394967
	2	8h	17.41	17.93	16.61	8.95667	0.106344	0.0498239
	3	24h	15.78	15.88	15.89	9.14	0.677141	0.0288783
IL-21_6.25 μg/mL	1	4h	17.51	15.89	16.45	8.58	0.849288	0.429112
	2	8h	15.49	15.99	15.74	9.01667	0.195839	0.0338095
	3	24h	16.82	15.85	16.94	10.16	0.905885	0.404952
