# Supplementary material for: Antiviral and anti-inflammatory evaluation of herbal extracts: Implications for the management of calf diarrheal diseases
Source: PLoS One. 2026 Feb 6;21(2):e0342013. doi: 10.1371/journal.pone.0342013 (PMC12880661; doi:10.1371/journal.pone.0342013)
Supplement: S3 Table — (ZIP) [file pone.0342013.s003.zip › Table S6 - Raw data for Fig. 6 - Cytokine gene expression in RAW264.7 cells with Extract C.xlsx]

## Sheet: TNF-α
Group	Number	Sample Name (time)	Ct Value			β-actin (Mean Ct)	Calculated value
			re1	re2	re3		Relative Expression	SD
TNF-α_NC	1	4h	12.03	11.84	12.14	8.67333	1.00373	0.106845
	2	8h	14.29	14.21		9.07667	1.00038	0.0392154
	3	24h		14.09	14.04	9.94667	1.00015	0.0245077
TNF-α_25 μg/mL	1	4h	13.63	13.47	13.65	8.57667	0.313298	0.0218111
	2	8h	14.83	16.02	15.70	9.54667	0.613231	0.27602
	3	24h	12.62	12.57	12.67	8.83333	1.25897	0.043626
TNF-α_12.5 μg/mL	1	4h	13.72	13.27	13.61	8.82	0.313298	0.0218111
	2	8h		13.51	13.52	8.84333	0.613231	0.27602
	3	24h	12.58	12.56	12.74	8.80667	1.25897	0.043626
TNF-α_6.25 μg/mL	1	4h	14.06	14.21	14.53	8.905	0.246793	0.0397814
	2	8h	13.71	13.81	13.79	8.41333	0.881063	0.0325967
	3	24h	14.78	14.55	14.64	9.55333	0.506307	0.040297

## Sheet: IL-5
Group	Number	Sample Name (time)	Ct Value			β-actin (Mean Ct)	Calculated value
			re1	re2	re3		Relative Expression	SD
IL-5_NC	1	4h	15.32	14.98	15.05	8.55	1.00507	0.121066
	2	8h	14.89		14.63	10.12	1.00406	0.127606
	3	24h	14.21	13.86	14.56	10.12	1.01971	0.245582
IL-5_25 μg/mL	1	4h	15.37	15.09		8.57	0.941771	0.128841
	2	8h	16.73	16.43	16.95	9.63667	0.188048	0.0343414
	3	24h		13.28	13.80	8.86	0.675161	0.170237
IL-5_12.5 μg/mL	1	4h	14.87	14.51	14.10	8.52667	1.55217	0.41431
	2	8h		14.69	14.94	9.07	0.466649	0.0570369
	3	24h		14.27	14.19	8.99	0.450798	0.0176714
IL-5_6.25 μg/mL	1	4h	15.46	15.23		8.80667	1.02308	0.115087
	2	8h	15.48	14.82		9.77	0.614471	0.195377
	3	24h	14.28	14.46	14.20	9.01667	0.434487	0.0394079

## Sheet: IL-6
Group	Number	Sample Name (time)	Ct Value			β-actin (Mean Ct)	Calculated value
			re1	re2	re3		Relative Expression	SD
IL-6_NC	1	4h	19.55	19.46		8.67333	1.00049	0.0441188
	2	8h	20.28	20.45		9.07667	1.00174	0.0833702
	3	24h	19.76	19.86		9.94667	1.0006	0.0490227
IL-6_25 μg/mL	1	4h	19.27	19.71		8.57667	0.955974	0.204579
	2	8h	23.63	21.24	22.02	9.54667	0.446382	0.305628
	3	24h	19.21	19.50	18.9	8.83333	0.714056	0.148218
IL-6_12.5 μg/mL	1	4h	19.03	19.10	19.23	8.82	1.44797	0.100776
	2	8h	19.12	19.13		8.84333	2.00928	0.009848
	3	24h	18.71	18.95	18.40	8.80667	1.00068	0.192644
IL-6_6.25 μg/mL	1	4h	20.89	21.82	20.90	8.905	0.377345	0.122445
	2	8h	19.75	19.49		8.41333	1.06254	0.135038
	3	24h	17.69	17.59	17.66	9.55333	3.41198	0.122125

## Sheet: IL-10
Group	Number	Sample Name (time)	Ct Value			β-actin (Mean Ct)	Calculated value
			re1	re2	re3		Relative Expression	SD
IL-10_NC	1	4h	18.96	19.75	19.13	17.02	1.00174	0.0833702
	2	8h	17.02	17.35	17.41	8.28333	1.00174	0.0833702
	3	24h	18.81	19.17	17.93	9.94667	1.00174	0.0833702
IL-10_25 μg/mL	1	4h	19.03	19.55	19.57	8.32667	0.856058	0.191184
	2	8h	20.34	19.59	19.24	9.40333	0.413417	0.147866
	3	24h	18.67	18.45		8.99	0.544948	0.0586472
IL-10_12.5 μg/mL	1	4h	19.09	18.84	18.98	8.36667	1.15693	0.100902
	2	8h	18.18	18.24	16.34	8.77	0.725465	0.0213312
	3	24h	18.43	18.92	18.41	9.24667	0.645497	0.121074
IL-10_6.25 μg/mL	1	4h	19.15	19.3	18.34	9.51333	2.74733	1.05097
	2	8h	17.31	17.9	17.65	8.37667	0.843074	0.174753
	3	24h	18.65	18.55	18.88	9.49333	0.705401	0.0808453

## Sheet: IL-17
Group	Number	Sample Name (time)	Ct Value			β-actin (Mean Ct)	Calculated value
			re1	re2	re3		Relative Expression	SD
IL-17_NC	1	4h	19.11	18.32	18.67	8.67333	1.02499	0.274381
	2	8h	20.06		19.96	9.07667	1.0006	0.0490227
	3	24h	19.15	18.81	19.48	9.94667	1.01808	0.235231
IL-17_25 μg/mL	1	4h	20.56	20.65	19.11	8.57667	0.401171	0.262241
	2	8h	20.58	21.18	20.58	9.54667	0.827213	0.183286
	3	24h	18.73	18.19	18.06	8.83333	0.831926	0.190879
IL-17_12.5 μg/mL	1	4h		19.89	19.71	8.82	0.517443	0.0455914
	2	8h	19.07		18.91	8.84333	1.72774	0.135352
	3	24h	19.07	19.07	19.28	8.80667	0.456918	0.0374252
IL-17_6.25 μg/mL	1	4h		20.32	20.65	8.905	0.342953	0.0552295
	2	8h	19.37	20.06	19.53	8.41333	0.824844	0.193171
	3	24h	20.09	19.30	19.13	9.55333	0.616917	0.196105

## Sheet: IL-21
Group	Number	Sample Name (time)	Ct Value			β-actin (Mean Ct)	Calculated value
			re1	re2	re3		Relative Expression	SD
IL-21_NC	1	4h	15.91	16.36	16.35	8.55	1.01097	0.188245
	2	8h	14.45	14.47	14.51	10.12	1.00015	0.021108
	3	24h	15.35	15.12	15.03	9.02	1.0043	0.112113
IL-21_25 μg/mL	1	4h		16.37	16.19	8.57	0.965583	0.0850765
	2	8h	17.26		17.22	9.63667	0.105365	0.00206557
	3	24h		14.85	14.45	8.86	1.29279	0.251842
IL-21_12.5 μg/mL	1	4h	16.11	15.77	15.55	8.52667	1.31168	0.250105
	2	8h	14.48	15.50	16.08	9.07	0.292805	0.168378
	3	24h		15.26	15.12	8.99	0.964842	0.0661537
IL-21_6.25 μg/mL	1	4h	17.40	18.16	17.26	8.80667	0.468871	0.141415
	2	8h	15.32	16.14	14.72	9.77	0.449267	0.207814
	3	24h	16.14	16.85	15.60	9.01667	0.519212	0.214312
