# Supplementary material for: Antiviral and anti-inflammatory evaluation of herbal extracts: Implications for the management of calf diarrheal diseases
Source: PLoS One. 2026 Feb 6;21(2):e0342013. doi: 10.1371/journal.pone.0342013 (PMC12880661; doi:10.1371/journal.pone.0342013)
Supplement: S3 Table — (ZIP) [file pone.0342013.s003.zip › Table S7 - Raw data for Fig. 7 - Cytokine gene expression in bPBMC with Extract A.xlsx]

## Sheet: INF-γ
Group	Number	Sample Name (time)	Ct Value			β-actin (Mean Ct)	Calculated value
			re1	re2	re3		Relative Expression	SD
INF-γ_NC	1	4h		24.64	24.8	15.4267	1.00154	0.0784608
	2	8h		24.91	25.01	14.6433	1.0053	0.128333
	3	24h	25.52	25.87	25.79	16.6967	1.0055	0.131187
	4	48h	25.78	26.16	25.75	16.1	1.00813	0.151957
INF-γ_25 μg/mL	1	4h	24.65	24.63	24.7	16.3467	1.97287	0.0490647
	2	8h		24.91	25.01	14.6433	0.288678	0.0141433
	3	24h	26.28	27.37	27.31	16.7067	0.448186	0.206226
	4	48h	25	25.03	25.07	16.09	1.80703	0.0439088
INF-γ_12.5 μg/mL	1	4h	25.26	25.52	25.55	15.7267	0.748802	0.0851327
	2	8h	24.6	24.6	24.83	13.87	0.205993	0.0184315
	3	24h	26.52	26.55	25.89	16.3367	0.52856	0.144875
	4	48h		26.5	26.5	16.49	0.862542	0
INF-γ_6.25 μg/mL	1	4h	25.76	26.27	26.15	15.9367	0.56913	0.10895
	2	8h	23.68	24.47	24.49	15.2633	0.771205	0.264634
	3	24h	25.91	25.94	26.03	16.7933	0.910183	0.0390209
	4	48h	26.62	26.06	26.78	16.5333	0.918584	0.25242

## Sheet: TBX21
Group	Number	Sample Name (time)	Ct Value			β-actin (Mean Ct)	Calculated value
			re1	re2	re3		Relative Expression	SD
TBX21_NC	1	4h	23.38	23.42	23.31	14.8667	1.00068	0.0402779
	2	8h	22.64	22.8	22.79	16.68	1.0013	0.0632654
	3	24h		22.53	22.41	15.6433	1.00086	0.0588324
	4	48h	20.99	20.54	20.9	14.7633	1.00483	0.110978
TBX21_25 μg/mL	1	4h	24.74	22.38	24.04	15.9033	2.54554	0.335884
	2	8h	22.7	22.45	22.97	15.62	0.497309	0.0889778
	3	24h		23.06	23.29	15.45	0.538212	0.0605442
	4	48h	23.83	23.22	23.33	15.35	0.243176	0.0513221
TBX21_12.5 μg/mL	1	4h	17.2	23.03	22.03	15.22	0.79315	0.0544583
	2	8h	21.18		21.12	15.27	1.13575	0.033395
	3	24h	23.16	23.69	23.58	15.31	0.400139	0.0806724
	4	48h		23.69	23.86	15.7233	0.249568	0.0207704
TBX21_6.25 μg/mL	1	4h	19.96	24.31	21.98	15.3433	2.32209	0.153159
	2	8h	20.38	20.09	20.23	15.3067	2.20613	0.221112
	3	24h	23.58	24.14	24.39	16.2533	0.53002	0.158037
	4	48h	23.96	23.74	23.58	15.1633	0.509919	0.0665953

## Sheet: IL-4
Group	Number	Sample Name (time)	Ct Value			β-actin (Mean Ct)	Calculated value
			re1	re2	re3		Relative Expression	SD
IL-4_NC	1	4h	24.65	24.33	24.67	15.3167	1.00598	0.13763
	2	8h	22.09	22.12	22.1	16.06	1.00004	0.0105708
	3	24h	23.3	23.47	23.67	16.1567	1.00548	0.128145
	4	48h		21.18	21.16	15.1167	1.00002	0.00980266
IL-4_25 μg/mL	1	4h	24.62	24.74	24.57	16.2333	1.77164	0.106027
	2	8h	21.88	22.33	21.86	14.98	0.505472	0.0877424
	3	24h	23.01	23.29	23.12	15.66	0.899937	0.0869941
	4	48h	24.2	24.66	24.63	15.4067	0.123203	0.0229624
IL-4_12.5 μg/mL	1	4h	24.32	24.63	24.34	15.68	1.40456	0.162763
	2	8h	20.4	20.43	20.4	14.67	1.23405	0.0147639
	3	24h	22.73	23.41	23.23	15.7667	0.997338	0.253412
	4	48h	24.32	24.53	24.62	15.8967	0.172604	0.0187441
IL-4_6.25 μg/mL	1	4h	24.5	24.61	24.51	15.84	1.44812	0.0603185
	2	8h	19.24	19.41	19.13	14.73	2.86373	0.276828
	3	24h	23.26	23.68	23.76	16.0933	0.912029	0.176958
	4	48h	24.62	24.46	24.42	15.8233	0.16258	0.0117042

## Sheet: GATA3
Group	Number	Sample Name (time)	Ct Value			β-actin (Mean Ct)	Calculated value
			re1	re2	re3		Relative Expression	SD
GATA3_NC	1	4h	19.87	19.81	19.8	14.84	1.00023	0.0260619
	2	8h	20.95	20.95	20.95	16.1867	1	0
	3	24h	20.58	20.38	20.44	15.8267	1.00167	0.070288
	4	48h	20.26	20.17	20.25	15.5867	1.00039	0.034521
GATA3_25 μg/mL	1	4h	20.86	21.03	21.03	15.8767	0.928037	0.0643252
	2	8h	20.5	20.62	20.72	15.09	0.591647	0.0452953
	3	24h	20.52	20.71	20.72	15.4633	0.686014	0.0547275
	4	48h	20.45	20	20.17	15.7867	1.17427	0.180953
GATA3_12.5 μg/mL	1	4h	20.11	20.51	20.11	15.1467	0.934275	0.14208
	2	8h	19.97	20	19.94	13.6067	0.329925	0.00686022
	3	24h	20.06	20.42	20.05	15.35	0.884721	0.123418
	4	48h	20.98	20.91	20.82	16.2267	0.975912	0.054422
GATA3_6.25 μg/mL	1	4h	20.56	20.62	20.59	15.3867	0.860675	0.0178963
	2	8h	20.63	20.62	20.74	15.3267	0.672535	0.0306253
	3	24h	20.67	20.68	20.73	15.9367	0.922468	0.0204345
	4	48h	20.59	20.6	20.57	16.2167	1.20585	0.0127884

## Sheet: IL-17
Group	Number	Sample Name (time)	Ct Value			β-actin (Mean Ct)	Calculated value
			re1	re2	re3		Relative Expression	SD
IL-17_NC	1	4h	24.37	24.59	24.04	15.7333	1.01246	0.196929
	2	8h	24.5	24.8	24.79	16.8267	1.00476	0.122401
	3	24h	24.38	24.58	24.51	16.46	1.00166	0.0711192
	4	48h	24.45	24.95	24.85	16.5767	1.01158	0.192701
IL-17_25 μg/mL	1	4h		24.25	24.04	16.3833	1.79272	0.184194
	2	8h	24.8	24.59	24.63	15.8467	0.516259	0.0391031
	3	24h	25.06	24.7	24.98	15.64	0.424865	0.0572012
	4	48h	25.33	25.11	25.05	16.67	0.803816	0.0800369
IL-17_12.5 μg/mL	1	4h	23.97	23.66	23.58	15.93	1.7446	0.239843
	2	8h	24.09	23.83	23.98	15.2767	0.567995	0.0516805
	3	24h	24.84	24.87	25.04	16.1433	0.598456	0.0438214
	4	48h	25.61	25.97	25.39	16.9633	0.706828	0.139351
IL-17_6.25 μg/mL	1	4h	24.71		24.62	16.1	1.7446	0.239843
	2	8h	22.9	23.37	22.95	15.46	0.567995	0.0516805
	3	24h	25.48	25.87	25.7	16.61	0.598456	0.0438214
	4	48h	25.78	25.88	25.7	16.82	0.706828	0.139351

## Sheet: RORC
Group	Number	Sample Name (time)	Ct Value			β-actin (Mean Ct)	Calculated value
			re1	re2	re3		Relative Expression	SD
RORC_NC	1	4h		26.41	26.45	16.0133	1.0001	0.0196058
	2	8h	24.33	24.26		15.2833	1.00029	0.0343124
	3	24h	18.04	18.26	18.27	15.7667	1.00276	0.0925625
	4	48h	20.38		20.69	15.5633	1.00578	0.152232
RORC_25 μg/mL	1	4h	26.44	26.73	26.64	16.5667	1.30599	0.136566
	2	8h	24.74	24.67	24.67	14.7467	0.523179	0.0145355
	3	24h	18.68	18.7	18.56	15.1	0.459458	0.0244401
	4	48h	21.76	21.66	21.55	15.9533	0.603274	0.0439698
RORC_12.5 μg/mL	1	4h	25.98	26.36	26.14	16.2	1.38032	0.18027
	2	8h	24.42	24.67	24.62	14.44	0.461937	0.0432425
	3	24h	19.61	19.83	20.04	15.04	0.195785	0.0291491
	4	48h	21.26	21.26	21.19	16.43	1.12146	0.0316656
RORC_6.25 μg/mL	1	4h	26.16	26.45	26.7	16.37	1.28958	0.24215
	2	8h	24.91	24.45	24.73	14.7167	0.515554	0.0839478
	3	24h	19.38	19.32	19.24	15.0733	0.284101	0.0138747
	4	48h	21.86	21.85	21.86	15.0833	0.286845	0.00114924

## Sheet: CTLA4
Group	Number	Sample Name (time)	Ct Value			β-actin (Mean Ct)	Calculated value
			re1	re2	re3		Relative Expression	SD
CTLA4_NC	1	4h	24.53	24.32	24.35	15.36	1.00204	0.0771597
	2	8h	21.18	21.78	/	14.8267	1.00946	0.155112
	3	24h	23	22.95	23.12	15.8133	1.00121	0.0599195
	4	48h	22.75	22.65	22.75	14.9433	1.00054	0.040492
CTLA4_25 μg/mL	1	4h	23.76	23.95	24	16.1433	2.43472	0.217904
	2	8h	22.16	22.07	22	14.2833	0.454226	0.0251565
	3	24h	22.82	22.84	22.78	15.14	0.725417	0.0154112
	4	48h	23.46	23.45	22.99	14.5867	0.527485	0.102803
CTLA4_12.5 μg/mL	1	4h	23.55	23.71	23.94	15.6367	1.93473	0.259164
	2	8h	21.86	21.82	21.76	14.01	0.450808	0.0157787
	3	24h	22.24	22.71	22.73	15.42	1.06316	0.214208
	4	48h	23.7	23.66	23.65	15.1633	0.60158	0.0109826
CTLA4_6.25 μg/mL	1	4h	23.95	24.15	24.08	15.9467	1.90404	0.135189
	2	8h	20.26	20.19	20.11	13.95	1.33605	0.0696036
	3	24h	24.1	23.95	23.92	15.9733	0.572543	0.0375868
	4	48h	23.94	23.96	24.34	15.0967	0.435688	0.0647797

## Sheet: Foxp3
Group	Number	Sample Name (time)	Ct Value			β-actin (Mean Ct)	Calculated value
			re1	re2	re3		Relative Expression	SD
Foxp3_NC	1	4h	24.74	24.73	24.61	14.72	1.00085	0.0508752
	2	8h	23.44	23.32	23.38	15.2667	1.00058	0.0416038
	3	24h	24.58	24.74	24.61	15.8267	1.00115	0.0581228
	4	48h	23.85	23.91		14.6767	1.00022	0.0294099
Foxp3_25 μg/mL	1	4h	24.89	25.19	25.37	15.66	1.41134	0.241073
	2	8h	23.32	24.61	24.29	14.3633	0.356606	0.176142
	3	24h		25.18	24.72	15.2133	0.53524	0.119663
	4	48h	24.48	23.95	24.23	14.6	0.757641	0.139366
Foxp3_12.5 μg/mL	1	4h		24.77	24.48	15.1533	1.42301	0.201584
	2	8h	22.68	23.2	23.31	14.2267	0.617167	0.151074
	3	24h	24.36	24.7	24.54	15.05	0.63289	0.0747463
	4	48h	24.96	24.71	24.87	15.0833	0.680059	0.0603231
Foxp3_6.25 μg/mL	1	4h	24.43	25.01	24.85	15	1.42301	0.201584
	2	8h	22.09	21.95		13.8933	0.617167	0.151074
	3	24h	25.47	25.2	25.96	15.9833	0.63289	0.0747463
	4	48h	24.33	24.76	25	15.0067	0.680059	0.0603231
