# Supplementary material for: Antiviral and anti-inflammatory evaluation of herbal extracts: Implications for the management of calf diarrheal diseases
Source: PLoS One. 2026 Feb 6;21(2):e0342013. doi: 10.1371/journal.pone.0342013 (PMC12880661; doi:10.1371/journal.pone.0342013)
Supplement: S3 Table — (ZIP) [file pone.0342013.s003.zip › Table S8 - Raw data for Fig. 8 - Cytokine gene expression in bPBMC with Extract B.xlsx]

## Sheet: INF-γ
Group	Number	Sample Name (time)	Ct Value			β-actin (Mean Ct)	Calculated value
			re1	re2	re3		Relative Expression	SD
INF-γ_NC	1	4h		24.64	24.8	15.4267	1.00154	0.0784608
	2	8h		24.91	25.01	14.6433	1.0053	0.128333
	3	24h	25.52	25.87	25.79	16.6967	1.0055	0.131187
	4	48h	25.78	26.16	25.75	16.1	1.00813	0.151957
INF-γ_25 μg/mL	1	4h	25.47	25.94	25.99	17.61	2.17797	0.453916
	2	8h	25.45	25.49	25.31	14.22	0.156991	0.0104341
	3	24h	26.56	26.81	26.56	17.18	0.742974	0.0720707
	4	48h	26	26.19	26.18	17.09	1.70056	0.128588
INF-γ_12.5 μg/mL	1	4h	26	26.25	26.26	16.2433	0.646971	0.0678746
	2	8h	24.63	24.53	24.56	14.68	0.387054	0.0136759
	3	24h	25.79	25.95	25.98	17.1467	1.20785	0.0870246
	4	48h	26.87	26.7	27.27	17.78	1.56833	0.304676
INF-γ_6.25 μg/mL	1	4h	26.48	27	26.32	16.46	0.566965	0.130932
	2	8h	25.57	25.33	25.96	15.67	0.377935	0.0807006
	3	24h	25.32	25.81	25.6	16.5933	1.04298	0.179175
	4	48h	26.54	26.9	26.56	16.92	1.04188	0.139833

## Sheet: TBX21
Group	Number	Sample Name (time)	Ct Value			β-actin (Mean Ct)	Calculated value
			re1	re2	re3		Relative Expression	SD
TBX21_NC	1	4h	23.38	23.42	23.31	14.8667	1.00068	0.0402779
	2	8h	22.64	22.8	22.79	16.68	1.0013	0.0632654
	3	24h		22.53	22.41	15.6433	1.00086	0.0588324
	4	48h	20.99	20.54	20.9	14.7633	1.00483	0.110978
TBX21_25 μg/mL	1	4h	23.64	23.08	23.44	17.0367	4.50713	0.9053
	2	8h	21.11	21.01	21.18	16.2833	2.37571	0.141352
	3	24h	23.96	23.87	23.85	16.0067	0.479894	0.0192869
	4	48h	23.56	23.07	23.78	16.5033	0.540079	0.140673
TBX21_12.5 μg/mL	1	4h	23.22	23.41	23.42	15.7433	1.8656	0.148831
	2	8h	23.64	23.48	23.58	16.8067	0.617645	0.0348231
	3	24h	25.22	24.55	24.76	16.2233	0.293808	0.0664686
	4	48h	24.22	24.18	24.17	17.0567	0.470901	0.0085969
TBX21_6.25 μg/mL	1	4h	24.86	24.83	25.04	16.08	0.799002	0.0615253
	2	8h	23.37	23.32	23.45	16.5133	0.573417	0.0259241
	3	24h	22.98	22.91	22.96	15.6	0.695908	0.0174738
	4	48h	23.77	24.01	24.08	16.1933	0.306269	0.0353369

## Sheet: IL-4
Group	Number	Sample Name (time)	Ct Value			β-actin (Mean Ct)	Calculated value
			re1	re2	re3		Relative Expression	SD
IL-4_NC	1	4h	24.65	24.33	24.67	15.3167	1.00598	0.13763
	2	8h	22.09	22.12	22.1	16.06	1.00004	0.0105708
	3	24h	23.3	23.47	23.67	16.1567	1.00548	0.128145
	4	48h		21.18	21.16	15.1167	1.00002	0.00980266
IL-4_25 μg/mL	1	4h	25.08	25.22	24.52	17.5433	3.65404	0.985592
	2	8h	21.72	21.77	21.76	15.2933	0.750971	0.0138327
	3	24h	23.58	23.61	23.47	16.3267	1.07024	0.0553176
	4	48h	23.47	22.62	22.97	16.4	0.694714	0.198355
IL-4_12.5 μg/mL	1	4h	24.99	24.63	24.48	16.17	1.64582	0.287654
	2	8h	23.12	23.52	22.85	16.2833	0.570021	0.129377
	3	24h	24.75	25.16		16.4133	0.434125	0.0866563
	4	48h	24.12	24.07	23.96	17.0833	0.53153	0.030438
IL-4_6.25 μg/mL	1	4h	24.35	24.27	24.18	16.5033	2.77343	0.163709
	2	8h	22.06	22.27	22.22	15.9867	0.900924	0.0696002
	3	24h	24.17	23.73	23.8	15.9533	0.654828	0.102329
	4	48h	21.69	20.89	21.45	15.5167	1.20302	0.355537

## Sheet: GATA3
Group	Number	Sample Name (time)	Ct Value			β-actin (Mean Ct)	Calculated value
			re1	re2	re3		Relative Expression	SD
GATA3_NC	1	4h	19.87	19.81	19.8	14.84	1.00023	0.0260619
	2	8h	20.95	20.95	20.95	16.1867	1	0
	3	24h	20.58	20.38	20.44	15.8267	1.00167	0.070288
	4	48h	20.26	20.17	20.25	15.5867	1.00039	0.034521
GATA3_25 μg/mL	1	4h	23.02	22.93	22.99	17.07	0.527467	0.0168351
	2	8h	21.87	21.92	21.75	16.0367	0.484682	0.0296669
	3	24h	21.41	21.5	21.52	16.3933	0.735841	0.0301831
	4	48h	21.77	21.71	21.89	16.86	0.818995	0.0514861
GATA3_12.5 μg/mL	1	4h	21.11	21.16	21.55	15.7133	0.678131	0.107588
	2	8h	21.71	21.7	21.81	16.34	0.643576	0.0268068
	3	24h	21.57	21.68	21.83	16.1933	0.55245	0.049583
	4	48h	22.06	21.87	21.91	17.29	0.990086	0.0675586
GATA3_6.25 μg/mL	1	4h	21.71	21.6	21.64	15.9367	0.604598	0.0232112
	2	8h	21.4	21.46	21.43	16.2	0.723739	0.0150489
	3	24h	21.05	20.83	21.14	15.3233	0.487211	0.0548811
	4	48h	20.95	21.2	20.93	16.4433	1.04376	0.105451

## Sheet: IL-17
Group	Number	Sample Name (time)	Ct Value			β-actin (Mean Ct)	Calculated value
			re1	re2	re3		Relative Expression	SD
IL-17_NC	1	4h	24.37	24.59	24.04	15.7333	1.01246	0.196929
	2	8h	24.5	24.8	24.79	16.8267	1.00476	0.122401
	3	24h	24.38	24.58	24.51	16.46	1.00166	0.0711192
	4	48h	24.45	24.95	24.85	16.5767	1.01158	0.192701
IL-17_25 μg/mL	1	4h	23.45	23.52	23.75	17.5233	5.87909	0.622842
	2	8h	22.92	23.16	23.27	14.9	0.790496	0.0999231
	3	24h	25.48	25.19	25.41	16.8767	0.733076	0.0785398
	4	48h	25.73	25.33	25.54	17.6967	1.27096	0.176448
IL-17_12.5 μg/mL	1	4h	25.12	25.44	25.47	16.4767	0.836382	0.116347
	2	8h	25.6	26.09	25.57	17.08	0.58057	0.110025
	3	24h	25.67	25.88	26.3	17.01	0.540788	0.115357
	4	48h	25.22	25.65	25.55	18.1033	1.75964	0.283019
IL-17_6.25 μg/mL	1	4h	25.97	25.86	25.55	16.51	0.627564	0.0973689
	2	8h	25.16	25.48	25.51	16.39	0.461873	0.0642502
	3	24h	25.28	25.15	24.96	16.6033	0.711705	0.0800725
	4	48h	24.61	24.57	24.74	17.09	1.54236	0.0936572

## Sheet: RORC
Group	Number	Sample Name (time)	Ct Value			β-actin (Mean Ct)	Calculated value
			re1	re2	re3		Relative Expression	SD
RORC_NC	1	4h		26.41	26.45	16.0133	1.0001	0.0196058
	2	8h	24.33	24.26		15.2833	1.00029	0.0343124
	3	24h	18.04	18.26	18.27	15.7667	1.00276	0.0925625
	4	48h	20.38		20.69	15.5633	1.00578	0.152232
RORC_25 μg/mL	1	4h	28.69	29.11	28.98	17.8767	0.64955	0.0990029
	2	8h	23.7	23.7	23.86	14.48	0.83525	0.0524578
	3	24h	18.02	18.19	17.91	16.2333	1.53819	0.148691
	4	48h	21.26	21.45	21.38	16.8667	1.39199	0.0934357
RORC_12.5 μg/mL	1	4h	28.87	28.28	28.25	16.67	0.391427	0.0875166
	2	8h	26.44	26.79	26.8	15.5133	0.226611	0.0334021
	3	24h	20.84	20.71	20.63	16.3033	0.250447	0.0182309
	4	48h	21.32	21.24	21.23	17.4133	2.17682	0.0737156
RORC_6.25 μg/mL	1	4h	27.67	27.72	28.05	16.84	0.684401	0.0938794
	2	8h	26.41		25.97	15.1467	0.247422	0.0529483
	3	24h	18.45	18.5	18.47	15.7567	0.816097	0.0142111
	4	48h	20.06	20.16	20.2	16.34	2.25461	0.113733

## Sheet: CTLA4
Group	Number	Sample Name (time)	Ct Value			β-actin (Mean Ct)	Calculated value
			re1	re2	re3		Relative Expression	SD
CTLA4_NC	1	4h	24.53	24.32	24.35	15.36	1.00204	0.0771597
	2	8h	21.18	21.78		14.8267	1.00946	0.155112
	3	24h	23	22.95	23.12	15.8133	1.00121	0.0599195
	4	48h	22.75	22.65	22.75	14.9433	1.00054	0.040492
CTLA4_25 μg/mL	1	4h	25.61	25.39	25.19	17.51	2.23998	0.324196
	2	8h	20.82	20.8	20.99	14.2	0.990217	0.0701652
	3	24h	23.65	23.57	23.7	16.31	0.920824	0.0420549
	4	48h	23.99	23.8	23.76	15.7467	0.797434	0.0663755
CTLA4_12.5 μg/mL	1	4h	24.95	25.02	24.89	16.0733	1.11804	0.0503227
	2	8h	23.6	23.6	23.76	15.27	0.301859	0.0189582
	3	24h		24.76	24.7	16.38	0.453858	0.013345
	4	48h	23.79	23.85		16.2533	1.15427	0.0339395
CTLA4_6.25 μg/mL	1	4h	25.85	25.98	25.34	16.54	0.922724	0.226504
	2	8h		24.13	24.24	16.5133	0.328215	0.0176869
	3	24h	23.56		22.83	15.9333	0.995864	0.348902
	4	48h	22.72	22.86		15.3867	1.29387	0.0887136

## Sheet: Foxp3
Group	Number	Sample Name (time)	Ct Value			β-actin (Mean Ct)	Calculated value
			re1	re2	re3		Relative Expression	SD
Foxp3_NC	1	4h	24.74	24.73	24.61	14.72	1.00085	0.0508752
	2	8h	23.44	23.32	23.38	15.2667	1.00058	0.0416038
	3	24h	24.58	24.74	24.61	15.8267	1.00115	0.0581228
	4	48h	23.85	23.91		14.6767	1.00022	0.0294099
Foxp3_25 μg/mL	1	4h	26.03	26.11	26.19	16.46	1.2525	0.0694267
	2	8h	23.39	23.31	23.18	14.7567	0.747049	0.0553056
	3	24h	25.67	25.53	25.95	16.29	0.65993	0.0952908
	4	48h	24.8	25.3	24.91	15.73	0.962901	0.167152
Foxp3_12.5 μg/mL	1	4h	25.9	25.99	26.29	15.6233	0.730057	0.0997345
	2	8h	23.87	24.4	24.62	15.47	0.625	0.173409
	3	24h	26.17	26.35	27.5	16.2367	0.350553	0.147234
	4	48h	25.24	25.26	25.59	16.0567	0.936499	0.122276
Foxp3_6.25 μg/mL	1	4h	26.72	25.96	25.69	15.8633	0.855729	0.28756
	2	8h	23.32		24.15	14.9667	0.661532	0.261931
	3	24h	25.82	25.53	26.31	15.9433	0.469187	0.122787
	4	48h	23.85	23.87	23.92	15.25	1.48827	0.0370127
