# Supplementary material for: Antiviral and anti-inflammatory evaluation of herbal extracts: Implications for the management of calf diarrheal diseases
Source: PLoS One. 2026 Feb 6;21(2):e0342013. doi: 10.1371/journal.pone.0342013 (PMC12880661; doi:10.1371/journal.pone.0342013)
Supplement: S3 Table — (ZIP) [file pone.0342013.s003.zip › Table S9- Raw data for Fig. 9 - Cytokine gene expression in bPBMC with Extract C.xlsx]

## Sheet: INF-γ
Group	Number	Sample Name (time)	Ct Value			β-actin (Mean Ct)	Calculated value
			re1	re2	re3		Relative Expression	SD
INF-γ_NC	1	4h		24.64	24.8	15.4267	1.00154	0.0784608
	2	8h		24.91	25.01	14.6433	1.0053	0.128333
	3	24h	25.52	25.87	25.79	16.6967	1.0055	0.131187
	4	48h	25.78	26.16	25.75	16.1	1.00813	0.151957
INF-γ_25 μg/mL	1	4h	26.35	26.36		16.6867	0.77111	0.00377942
	2	8h	25.02	25.34	24.68	14.6667	0.28753	0.0655748
	3	24h	26.14	26.17	26.63	16.1233	0.452739	0.0810715
	4	48h	25.5	25.86	25.68	15.93	1.03824	0.129286
INF-γ_12.5 μg/mL	1	4h	25.52	25.25	24.76	15.4767	0.772846	0.211777
	2	8h	24.63	24.7	24.34	14.9833	0.485851	0.0661795
	3	24h	25.71	25.68	25.94	15.945	0.575513	0.0551253
	4	48h	24.2	24.44	24.47	15.94	2.58796	0.272475
INF-γ_6.25 μg/mL	1	4h	25.72	25.43	25.75	16.08	0.839366	0.106066
	2	8h	24.87	24.75	24.57	15.02	0.440933	0.046553
	3	24h	23.98	23.97	24.08	16.525	2.91976	0.121616
	4	48h	26.63	26.22	26.69	16.14	0.677782	0.125263

## Sheet: TBX21
	Number	Sample Name (time)	Ct Value			β-actin (Mean Ct)	Calculated value
			re1	re2	re3		Relative Expression	SD
TBX21_NC	1	4h	23.38	23.42	23.31	14.8667	1.00068	0.0402779
	2	8h	22.64	22.8	22.79	16.68	1.0013	0.0632654
	3	24h		22.53	22.41	15.6433	1.00086	0.0588324
	4	48h	20.99	20.54	20.9	14.7633	1.00483	0.110978
TBX21_25 μg/mL	1	4h	22.54	22.3	22.96	15.07	2.14758	0.115729
	2	8h	23.29	22.97	23.24	15.5833	0.350377	0.0430094
	3	24h	22.97	22.82	22.8	15.1067	0.525576	0.0332309
	4	48h	23.38	23.42	23.26	15.2	0.232443	0.0135757
TBX21_12.5 μg/mL	1	4h	24.03	24.33	24.15	15.715	1.99791	0.445713
	2	8h	21.58	21.57	21.67	15.6167	1.05265	0.0397498
	3	24h	22.93	23.35	23.06	15.1433	0.456012	0.066002
	4	48h	23.13	23.26	23.25	15.4467	0.303806	0.0154431
TBX21_6.25 μg/mL	1	4h	22.28	22.97	22.79	15.4333	1.03782	0.107363
	2	8h	23.28	23.76	23.73	15.64	0.273683	0.0533835
	3	24h	23.86	23.53	24.21	15.475	0.344251	0.0803086
	4	48h	23.42	22.57	23.19	15.45	0.349359	0.111355

## Sheet: IL-4
Group	Number	Sample Name (time)	Ct Value			β-actin (Mean Ct)	Calculated value
			re1	re2	re3		Relative Expression	SD
IL-4_NC	1	4h	24.65	24.33	24.67	15.3167	1.00598	0.13763
	2	8h	22.09	22.12	22.1	16.06	1.00004	0.0105708
	3	24h	23.3	23.47	23.67	16.1567	1.00548	0.128145
	4	48h		21.18	21.16	15.1167	1.00002	0.00980266
IL-4_25 μg/mL	1	4h	24.6	24.16	24.54	16.6367	2.73242	0.469753
	2	8h	23.01	22.23	22.23	15.0467	0.390591	0.109411
	3	24h	22.79	22.74	23.07	15.4567	0.946369	0.112626
	4	48h	23.49	23.94	23.83	15.33	0.195195	0.0327325
IL-4_12.5 μg/mL	1	4h	24.17	24.19	24.37	15.2367	1.17237	0.0875312
	2	8h	21.94	21.74	21.15	14.9533	0.672186	0.200341
	3	24h	22.54	22.44	22.89	15.48	1.14278	0.179391
	4	48h	23.8	23.95	24.19	15.4267	0.177863	0.0238277
IL-4_6.25 μg/mL	1	4h	24.33		24.18	15.94	1.89249	0.139009
	2	8h	22.84	22.83	22.94	15.42	0.377404	0.01572
	3	24h	23.6	23.93	23.6	15.82	0.679006	0.0860171
	4	48h	24.32	24.22	24.17	15.48	0.153681	0.00806567

## Sheet: GATA3
Group	Number	Sample Name (time)	Ct Value			β-actin (Mean Ct)	Calculated value
			re1	re2	re3		Relative Expression	SD
GATA3_NC	1	4h	19.87	19.81	19.8	14.84	1.00023	0.0260619
	2	8h	20.95	20.95	20.95	16.1867	1	0
	3	24h	20.58	20.38	20.44	15.8267	1.00167	0.070288
	4	48h	20.26	20.17	20.25	15.5867	1.00039	0.034521
GATA3_25 μg/mL	1	4h	21.56	21.55	21.6	16.27	0.80487	0.0146939
	2	8h	20.6	20.87	20.58	15.27	0.639904	0.0694143
	3	24h	20.45	20.43	20.18	15.25	0.727992	0.0780084
	4	48h	20.61	20.63	20.61	15.85	0.915965	0.00731416
GATA3_12.5 μg/mL	1	4h	19.86	19.88	19.94	14.7767	0.914084	0.0262114
	2	8h	19.89	19.97	20.03	15.3133	1.08258	0.0528704
	3	24h	20.58	20.51	20.17	14.62	0.451056	0.0709618
	4	48h	20.56	20.21	20.68	15.8133	0.989021	0.172643
GATA3_6.25 μg/mL	1	4h	20.57	20.73	20.57	15.625	0.993285	0.0623832
	2	8h	19.99	19.92	19.94	15.29	1.07448	0.0267218
	3	24h	20.63	20.62	20.74	14.94	0.472269	0.0215058
	4	48h	20.44	20.73	20.64	15.93	0.980652	0.102546

## Sheet: IL-17
Group	Number	Sample Name (time)	Ct Value			β-actin (Mean Ct)	Calculated value
			re1	re2	re3		Relative Expression	SD
IL-17_NC	1	4h	24.37	24.59	24.04	15.7333	1.01246	0.196929
	2	8h	24.5	24.8	24.79	16.8267	1.00476	0.122401
	3	24h	24.38	24.58	24.51	16.46	1.00166	0.0711192
	4	48h	24.45	24.95	24.85	16.5767	1.01158	0.192701
IL-17_25 μg/mL	1	4h	24.75	24.92	24.55	16.5167	1.30551	0.168107
	2	8h	24.76	24.96	24.73	15.6267	0.401523	0.0339444
	3	24h	25.86	25.81	25.75	15.9167	0.27561	0.0105378
	4	48h	25.43	25.02	25.07	16.4567	0.691538	0.102317
IL-17_12.5 μg/mL	1	4h	23.71	23.79	23.92	15.6467	1.35903	0.0989287
	2	8h	23.92	24.03	24.17	15.6433	0.695897	0.0600706
	3	24h	23.59	23.78	23.64	15.8067	1.12419	0.0756092
	4	48h	23.63	23.04	23.23	16.37	2.40117	0.481315
IL-17_6.25 μg/mL	1	4h	25.14	25.15	24.97	16.25	0.850114	0.0607512
	2	8h	24.91	24.99	25.09	15.95	0.442947	0.0275804
	3	24h	23.68	23.7	23.7	16.175	1.42573	0.0114374
	4	48h	25.76	25.58	25.65	16.715	0.585156	0.036535

## Sheet: RORC
Group	Number	Sample Name (time)	Ct Value			β-actin (Mean Ct)	Calculated value
			re1	re2	re3		Relative Expression	SD
RORC_NC	1	4h		26.41	26.45	16.0133	1.0001	0.0196058
	2	8h	24.33	24.26		15.2833	1.00029	0.0343124
	3	24h	18.04	18.26	18.27	15.7667	1.00276	0.0925625
	4	48h	20.38		20.69	15.5633	1.00578	0.152232
RORC_25 μg/mL	1	4h	27.74	27.2	27.34	17.15	1.11543	0.206788
	2	8h	25.6	25.37	25.16	14.76	0.331285	0.0502159
	3	24h	18.66	18.82	18.78	15.1733	0.44905	0.0262266
	4	48h		20.49	20.14	15.8233	1.40502	0.239849
RORC_12.5 μg/mL	1	4h	25.96	26.37	26.26	15.9467	1.13073	0.170742
	2	8h	25.47	24.4	24.65	14.7433	0.493948	0.171688
	3	24h	17.29	16.86	16.95	15.0433	1.36122	0.205239
	4	48h	20.22	20.21	20.2	15.7667	1.44229	0.0099971
RORC_6.25 μg/mL	1	4h	26.57	26.59	26.78	16.42	1.14318	0.0896899
	2	8h	24.31	24.49	24.7	14.755	0.605176	0.0812695
	3	24h	18.37	18.49	18.53	14.925	0.462208	0.0269951
	4	48h	21.83	21.82	21.59	15.97	0.574083	0.0553999

## Sheet: CTLA4
Group	Number	Sample Name (time)	Ct Value			β-actin (Mean Ct)	Calculated value
			re1	re2	re3		Relative Expression	SD
CTLA4_NC	1	4h	24.53	24.32	24.35	15.36	1.00204	0.0771597
	2	8h	21.18	21.78		14.8267	1.00946	0.155112
	3	24h	23	22.95	23.12	15.8133	1.00121	0.0599195
	4	48h	22.75	22.65	22.75	14.9433	1.00054	0.040492
CTLA4_25 μg/mL	1	4h	24.54	24.43	24.4	16.7233	2.47583	0.124924
	2	8h	22.45	22.56	22.68	14.1733	0.300698	0.0239163
	3	24h		21.62	21.72	15.21	1.6828	0.0824461
	4	48h	23.59	23.53	23.48	14.6033	0.448765	0.0170992
CTLA4_12.5 μg/mL	1	4h	23.88	23.85	24.09	15.52	1.54102	0.136066
	2	8h	22.07	22.34	22.44	14.2733	0.392819	0.053371
	3	24h	21.77	21.38	21.25	15.1867	1.92708	0.345206
	4	48h	22.8	22.68	22.67	14.67	0.828093	0.0409187
CTLA4_6.25 μg/mL	1	4h	24.48	24.41	24.26	16.05	1.63536	0.128963
	2	8h	22.67	22.73	22.59	14.32	0.310172	0.015148
	3	24h	22.15	22.75	22.83	15.7	1.28927	0.351364
	4	48h	23.43	23.63	23.5	14.775	0.510753	0.0355475

## Sheet: Foxp3
Group	Number	Sample Name (time)	Ct Value			β-actin (Mean Ct)	Calculated value
			re1	re2	re3		Relative Expression	SD
Foxp3_NC	1	4h	24.74	24.73	24.61	14.72	1.00085	0.0508752
	2	8h	23.44	23.32	23.38	15.2667	1.00058	0.0416038
	3	24h	24.58	24.74	24.61	15.8267	1.00115	0.0581228
	4	48h	23.85	23.91		14.6767	1.00022	0.0294099
Foxp3_25 μg/mL	1	4h	24.93	25.77	25.83	16.0667	1.50698	0.564726
	2	8h	23.81	23.24	23.92	14.4033	0.463919	0.123692
	3	24h	24.09	24.57	24.12	15.3167	0.926206	0.16261
	4	48h	24.33	24.2	24.82	14.4967	0.604459	0.128682
Foxp3_12.5 μg/mL	1	4h	24.98	24.88	24.96	14.88	0.942121	0.0348556
	2	8h	23.59	23.37	23.6	14.4533	0.517861	0.0478028
	3	24h	23.6	23.56	23.66	15.3133	1.43785	0.0499847
	4	48h	23.45	23.26	23.34	14.62	1.39033	0.0914083
Foxp3_6.25 μg/mL	1	4h	25.02	25.2	25.23	15.345	1.12611	0.0904198
	2	8h	23.87	23.46	23.88	14.625	0.50534	0.0875316
	3	24h	24.42	24.64	24.51	15.57	0.911393	0.0693432
	4	48h	24.76	24.2	24.19	14.73	0.744029	0.156084
