# Supplementary material for: Antiviral and anti-inflammatory evaluation of herbal extracts: Implications for the management of calf diarrheal diseases
Source: PLoS One. 2026 Feb 6;21(2):e0342013. doi: 10.1371/journal.pone.0342013 (PMC12880661; doi:10.1371/journal.pone.0342013)
Supplement: S3 Table — (ZIP) [file pone.0342013.s003.zip › Table S10 - Raw data for S1 Fig. 1 - Cytokine gene expression in RAW 264.7 cells with E. coli LPS (Positive control).xlsx]

## Sheet: TNF-α
Group	Number	Sample Name (time)	Ct Value			β-actin (Mean Ct)	Calculated value
			re1	re2	re3		Relative Expression	SD
TNF-α_NC	1	4h	12.03	11.84	12.14	8.67333	1.00373	0.106845
	2	8h	14.29	14.21	13.74	9.07667	1.01471	0.218807
	3	24h		14.09	14.04	9.94667	1.00015	0.0245077
TNF-α_PC	1	4h	10.67	10.38	10.54	8.91	3.28271	0.331801
	2	8h	10.01	10.19	10.17	8.01667	7.4588	0.519263
	3	24h	11.00		10.95	9.74667	7.41382	0.181668

## Sheet: IL-5
Group	Number	Sample Name (time)	Ct Value			β-actin (Mean Ct)	Calculated value
			re1	re2	re3		Relative Expression	SD
IL-5_NC	1	4h	15.32	14.98	15.05	8.55	1.00507	0.121066
	2	8h	14.89		14.63	10.12	1.00406	0.127606
	3	24h	14.21	13.86	14.56	10.12	1.01971	0.245582
IL-5_PC	1	4h	17.57	16.26	15.98	8.92667	0.512836	0.246984
	2	8h	13.84	14.56	14.72	7.75333	0.262979	0.0907269
	3	24h	14.52	14.59	15.83	9.77	0.497012	0.209905

## Sheet: IL-6
Group	Number	Sample Name (time)	Ct Value			β-actin (Mean Ct)	Calculated value
			re1	re2	re3		Relative Expression	SD
IL-6_NC	1	4h	19.55	19.46		8.67333	1.00049	0.0441188
	2	8h	20.28	20.45		9.07667	1.08974	0.163435
	3	24h	19.76	19.86		9.94667	1.0006	0.0490227
IL-6_PC	1	4h	15.58	15.19	14.38	8.91	27.4889	12.1248
	2	8h	11.87	11.34	11.93	8.01667	196.301	46.5204
	3	24h	10.82	10.75	10.66	9.74667	467.284	26.0582

## Sheet: IL-10
Group	Number	Sample Name (time)	Ct Value			β-actin (Mean Ct)	Calculated value
			re1	re2	re3		Relative Expression	SD
IL-10_NC	1	4h	19.3	19.44	19.76	9.57667	1.00875	0.1595
	2	8h	17.02	17.35	17.41	8.28333	1.00726	0.151673
	3	24h	18.81	19.17	17.93	9.94667	1.06993	0.496546
IL-10_PC	1	4h	22.29	22.42	22.59	8.33667	0.0556246	0.00575282
	2	8h	20.39	20.41	20.96	8.51	0.118507	0.024673
	3	24h	15.94	16.18	16.14	12.23	28.5855	2.6028

## Sheet: IL-17
Group	Number	Sample Name (time)	Ct Value			β-actin (Mean Ct)	Calculated value
			re1	re2	re3		Relative Expression	SD
IL-17_NC	1	4h	19.11	18.32	18.67	8.67333	1.00499	0.274381
	2	8h	20.06		19.96	9.07667	1.0006	0.0490227
	3	24h	19.15	18.81	19.48	9.94667	1.01808	0.235231
IL-17_PC	1	4h	23.04	23.09	22.30	8.91	0.0705163	0.0231047
	2	8h	20.31	20.68	20.04	8.01667	0.386932	0.084186
	3	24h	19.35	19.60	19.52	9.74667	0.687994	0.0617119

## Sheet: IL-21
Group	Number	Sample Name (time)	Ct Value			β-actin (Mean Ct)	Calculated value
			re1	re2	re3		Relative Expression	SD
IL-21_NC	1	4h	15.91	16.36	16.35	8.55	1.01097	0.188245
	2	8h	14.45	14.47	14.51	10.12	1.00015	0.021108
	3	24h	15.35	15.12	15.03	9.02	1.0043	0.112113
IL-21_PC	1	4h	18.45	18.95	18.53	8.92667	0.242505	0.0427436
	2	8h	16.23	17.02	16.08	7.75333	0.0515289	0.0161306
	3	24h	19.18	19.21	18.77	9.77	0.114841	0.0204101
