# Supplementary material for: Antiviral and anti-inflammatory evaluation of herbal extracts: Implications for the management of calf diarrheal diseases
Source: PLoS One. 2026 Feb 6;21(2):e0342013. doi: 10.1371/journal.pone.0342013 (PMC12880661; doi:10.1371/journal.pone.0342013)
Supplement: S3 Table — (ZIP) [file pone.0342013.s003.zip › Table S11 - Raw data for S2 Fig. 1 - Cytokine gene expression in bPBMC with E. coli LPS (Positive control).xlsx]

## Sheet: INF-γ
Group	Number	Sample Name (time)	Ct Value			β-actin (Mean Ct)	Calculated value
			re1	re2	re3		Relative Expression	SD
INF-γ_NC	1	4h		24.64	24.8	15.4267	1.0055	0.131187
	2	8h	24.23	24.58	24.48	15.9067	1.0053	0.128333
	3	24h	25.52	25.87	25.79	16.6967	1.0055	0.131187
	4	48h	25.78	26.16	25.75	16.1	1.00813	0.151957
INF-γ_PC	1	4h	23.2	23.22	22.84	16.0433	1.22985	0.128604
	2	8h	20.8	20.75		14.3833	3.37938	1.73979
	3	24h	22.69	22.85	22.82	16.2867	5.78247	0.345693
	4	48h	22.78	22.67	22.8	16.01	8.32707	0.409019

## Sheet: TBX21
Group	Number	Sample Name (time)	Ct Value			β-actin (Mean Ct)	Calculated value
			re1	re2	re3		Relative Expression	SD
TBX21_NC	1	4h	23.38	23.42	23.31	14.8667	1.0005	0.0387985
	2	8h	22.64	22.8	22.79	16.68	1.0013	0.0632654
	3	24h		22.53	22.41	15.6433	1.00086	0.0588324
	4	48h	20.99	20.54	20.9	14.7633	1.00934	0.172498
TBX21_PC	1	4h	22.28	22.97	22.79	15.4333	2.4404	0.630531
	2	8h	23.15		23.22	15.1067	0.247487	0.00848937
	3	24h	20.86	20.91	20.95	15.3433	2.40128	0.0751738
	4	48h	20.85	21.08	21.03	15.3867	1.36613	0.116668

## Sheet: IL-4
Group	Number	Sample Name (time)	Ct Value			β-actin (Mean Ct)	Calculated value
			re1	re2	re3		Relative Expression	SD
IL-4_NC	1	4h	24.65	24.33	24.67	15.3167	1.00598	0.13763
	2	8h	22.09	22.12	22.1	16.06	1.00004	0.0105708
	3	24h	23.3	23.47	23.67	16.1567	1.00548	0.128145
	4	48h		21.18	21.16	15.1167	1.00002	0.00980266
IL-4_PC	1	4h	24.61	24.65	24.49	15.9467	1.51391	0.0884194
	2	8h	20.3	20.08	20.16	14.65	1.43016	0.109192
	3	24h	23.8	23.8	23.71	15.67	0.583968	0.0212468
	4	48h	23.17	22.98	23.01	14.71	0.204813	0.014222

## Sheet: GATA3
Group	Number	Sample Name (time)	Ct Value			β-actin (Mean Ct)	Calculated value
			re1	re2	re3		Relative Expression	SD
GATA3_NC	1	4h	19.87	19.81	19.8	14.84	1.00023	0.0260619
	2	8h	24.33	24.26		15.2833	1.00195	0.0767072
	3	24h	20.58	20.38	20.44	15.8267	1.00167	0.070288
	4	48h	20.26	20.17	20.25	15.5867	1.00039	0.034521
GATA3_PC	1	4h	19.89	19.91	19.8	15.4533	1.48878	0.0610675
	2	8h	23.66	23.76	23.71	14.1767	1.45761	0.0347534
	3	24h	20.75	20.61	20.69	15.5933	0.732623	0.0357794
	4	48h	19.91	19.96	19.76	15.73	1.41016	0.103236

## Sheet: IL-17
Group	Number	Sample Name (time)	Ct Value			β-actin (Mean Ct)	Calculated value
			re1	re2	re3		Relative Expression	SD
IL-17_NC	1	4h	24.37	24.59	24.04	15.7333	1.01246	0.196929
	2	8h	24.5	24.8	24.79	16.8267	1.00476	0.122401
	3	24h	24.38	24.58	24.51	16.46	1.00166	0.0711192
	4	48h	24.45	24.95	24.85	16.5767	1.0006	0.0490227
IL-17_PC	1	4h	23.79	24.01	24.1	16.07	1.63499	0.184171
	2	8h	24.17	23.93	24.17	15.3	0.530165	0.0522481
	3	24h	24.66	24.54	24.44	16.3267	0.878306	0.0667795
	4	48h	23.6	23.79	23.63	16.5433	2.29058	0.159056

## Sheet: RORC
Group	Number	Sample Name (time)	Ct Value			β-actin (Mean Ct)	Calculated value
			re1	re2	re3		Relative Expression	SD
RORC_NC	1	4h		26.41	26.45	16.0133	1.0001	0.0196058
	2	8h	24.33	24.26		15.2833	1.00029	0.0343124
	3	24h	18.04	18.26	18.27	15.7667	1.00276	0.0925625
	4	48h	20.38		20.69	15.5633	1.00578	0.152232
RORC_PC	1	4h	25.94	25.76	26.08	16.3167	1.75641	0.19633
	2	8h	23.66	23.76	23.71	14.1767	0.696846	0.0241472
	3	24h	18.95	18.54	19.38	13.9633	0.173185	0.0497277
	4	48h	21.05	21.1	21.01	15.8333	0.842142	0.0262732

## Sheet: CTLA4
Group	Number	Sample Name (time)	Ct Value			β-actin (Mean Ct)	Calculated value
			re1	re2	re3		Relative Expression	SD
CTLA4_NC	1	4h	24.53	24.32	24.35	15.36	1.00204	0.0771597
	2	8h	21.18	21.78		14.8267	1.0217	0.296201
	3	24h	23	22.95	23.12	15.8133	1.00121	0.0599195
	4	48h	22.75	22.65	22.75	14.9433	1.00054	0.040492
CTLA4_PC	1	4h	23.82	23.75	23.89	15.8333	2.07695	0.100745
	2	8h	20.7	20.62	20.51	13.5733	0.767786	0.0509997
	3	24h	22.01	21.91	21.94	15.5867	1.79494	0.0634215
	4	48h	21.54	21.57	21.48	14.5867	1.77829	0.0567572

## Sheet: Foxp3
Group	Number	Sample Name (time)	Ct Value			β-actin (Mean Ct)	Calculated value
			re1	re2	re3		Relative Expression	SD
Foxp3_NC	1	4h	24.74	24.73	24.61	14.72	1.00085	0.0508752
	2	8h	23.44	23.32	23.38	15.2667	1.00058	0.0416038
	3	24h	24.58	24.74	24.61	15.8267	1.00115	0.0581228
	4	48h	23.85	23.91		14.6767	1.00022	0.0294099
Foxp3_PC	1	4h	24.7	24.61	24.41	14.8933	1.22985	0.128604
	2	8h	22.99	22.75	22.58	13.78	0.547037	0.0769774
	3	24h	21.8	21.8	21.09	14.5167	3.50799	1.06253
	4	48h	22.9	23.03	22.74	14.4667	1.72296	0.174148
