# Supplementary material for: Antiviral and anti-inflammatory evaluation of herbal extracts: Implications for the management of calf diarrheal diseases
Source: PLoS One. 2026 Feb 6;21(2):e0342013. doi: 10.1371/journal.pone.0342013 (PMC12880661; doi:10.1371/journal.pone.0342013)
Supplement: S3 Table — (ZIP) [file pone.0342013.s003.zip › Table S1 - Raw data for the Fig. 1 - Cytotoxic effects of the extracts on the different cell types.xlsx]

## Sheet: MDBK
Group	Number	Sample Name (μg/mL)	OD (570 nm)				Mean OD	Mean Blank	Mean Viability (%)	SD of Viability (%)
			well 1	well 2	well 3	well 4
MDBK_Extract A	1	NC	3.396	3.415	3.389	3.416	3.40418	0.0408667	100	0.3988
	2	6.25	3.3979	3.4805	3.3907	3.3418	3.40273	0.0408667	100.251	1.71551
	3	12.5	3.4768	3.5565	3.564	3.4946	3.52298	0.0408667	103.837	1.30486
	4	25	3.5453	3.5659	3.6011	3.5427	3.56375	0.0408667	105.052	0.80443
	5	50	3.6482	3.5976	3.6218	3.5059	3.59337	0.0408667	105.625	1.83954
	6	100	3.5682	3.6441	3.6357	3.6478	3.62395	0.0408667	106.534	1.11526
	7	200	2.9083	2.7033	2.7137	2.0072	2.58312	0.0408667	75.5878	11.755
MDBK_Extract B	1	NC	3.438	3.451	3.439	3.449	3.44422	0.471417	100	0.198
	2	6.25	3.5421	3.5243	3.4995	3.4566	3.50562	0.471417	102.066	1.24661
	3	12.5	3.3748	3.561	3.5836	3.5077	3.50678	0.471417	102.104	3.14722
	4	25	3.3863	3.5188	3.2364	3.2117	3.3383	0.471417	96.4371	4.80826
	5	50	3.4082	3.4078	3.366	3.3266	3.37715	0.471417	95.3231	1.28222
	6	100	3.416	3.5152	3.3409	3.5555	3.4569	0.471417	97.9393	3.18338
	7	200	3.3431	3.4623	3.5509	3.2052	3.39038	0.471417	95.7569	4.91954
MDBK_Extract C	1	NC	3.295	3.305	3.298	3.306	3.30102	0.0993167	100	0.173
	2	6.25	3.4905	3.3774	3.5091	3.4464	3.45585	0.0993167	104.836	1.82832
	3	12.5	3.4245	3.4525	3.4003	3.1562	3.35838	0.0993167	101.791	4.26213
	4	25	3.435	3.3616	3.303	3.0481	3.28692	0.0993167	99.5599	5.25113
	5	50	3.8031	3.092	3.158	3.9066	3.48993	0.0993167	105.9	13.2539
	6	100	2.1254	2.1304	2.1743	2.1952	2.15632	0.0993167	64.2474	1.06114
	7	200	2.181	2.1769	2.2066	2.1877	2.18805	0.0993167	65.2383	0.410514

## Sheet: TF104
Group	Number	Sample Name (μg/mL)	OD (570 nm)				Mean OD	Mean Blank	Mean Viability (%)	SD of Viability (%)
			well 1	well 2	well 3	well 4
TF104_Extract A	1	NC	2.368	2.395	2.372	2.396	2.383	0.06582	100	0.542
	2	6.25	1.3293	1.33345	1.52	1.52775	1.42763	0.06582	59.2767	4.74231
	3	12.5	1.64565	1.42085	1.4875	1.86585	1.60496	0.06582	66.7115	8.6335
	4	25	1.9298	1.8316	1.88945	1.709	1.83996	0.06582	77.3481	4.68124
	5	50	1.8164	1.90395	2.1447	1.7056	1.89266	0.06582	80.1111	8.8157
	6	100	0.8188	1.1184	0.87205	1.01405	0.955825	0.06582	38.3607	6.07061
	7	200	0.83409	0.83905	0.7058	0.8076	0.796635	0.06582	31.2245	2.82373
TF104_Extract B	1	NC	2.315	2.341	2.318	2.338	2.32804	0.10458	100	0.514
	2	6.25	1.3373	1.44665	1.3951	1.5054	1.42111	0.10458	58.8269	2.9921
	3	12.5	2.00825	1.9458	1.97295	2.0913	2.00457	0.10458	84.5403	2.40963
	4	25	2.2706	1.8539	2.1605	1.9853	2.06758	0.10458	86.9617	8.82978
	5	50	2.15945	2.2046	1.8666	1.9413	2.04299	0.10458	86.3842	8.28655
	6	100	2.13575	2.01585	2.16345	2.1778	2.12321	0.10458	89.7504	2.55125
	7	200	1.10835	1.0863	1.8112	1.6883	1.42354	0.10458	58.6643	16.3332
TF104_Extract C	1	NC	2.335	2.365	2.34	2.36	2.35	0.105	100	0.583
	2	6.25	1.6362	1.67595	1.3771	1.97995	1.6673	0.105	69.6921	10.648
	3	12.5	2.2496	2.27705	2.3412	2.1394	2.25181	0.105	95.471	4.04847
	4	25	2.4223	2.6089	1.39605	2.22385	2.16277	0.105	91.8569	24.3097
	5	50	2.04455	2.1776	2.08025	2.0806	2.09575	0.105	88.0752	2.05226
	6	100	1.2606	1.21205	1.38875	1.35385	1.30381	0.105	53.623	3.32528
	7	200	1.25665	0.20415	0.21505	0.20275	0.46965	0.105	6.29018	0.436287

## Sheet: RAW264.7
Group	Number	Sample Name (μg/mL)	OD (570 nm)				Mean OD	Mean Blank	Mean Viability (%)	SD of Viability (%)
			well 1	well 2	well 3	well 4
RAW264.7_Extract A	1	NC	3.548	3.572	3.555	3.573	3.56248	0.177333	100	0.347
	2	6.25	2.9173	3.2209	3.0474	3.2544	3.11	0.177333	86.6333	4.6459
	3	12.5	3.3084	2.9913	2.9173	3.2209	3.10947	0.177333	86.6178	5.47059
	4	25	3.4344	3.2437	3.381	3.378	3.35928	0.177333	93.9971	2.40136
	5	50	3.3212	2.9215	3.3544	2.9763	3.14335	0.177333	87.6185	6.6777
	6	100	2.0512	2.0771	1.9138	2.148	2.04753	0.177333	55.2469	2.8977
	7	200	0.4793	0.6634	0.5468	0.6519	0.58535	0.177333	12.0531	2.60079
RAW264.7_Extract B	1	NC	3.482	3.506	3.491	3.501	3.49545	0.253583	100	0.321
	2	6.25	3.5675	3.6601	3.6032	3.6558	3.62165	0.253583	103.893	1.36995
	3	12.5	3.5373	3.5484	3.5053	3.6764	3.56685	0.253583	102.202	2.32225
	4	25	3.5199	3.6403	3.6711	3.7229	3.63855	0.253583	104.414	2.65681
	5	50	3.4975	3.5814	3.6185	3.623	3.5801	0.253583	102.611	1.79329
	6	100	3.5978	3.5872	3.6564	3.5717	3.60328	0.253583	103.326	1.1414
	7	200	3.5729	3.6168	3.5451	3.6061	3.58522	0.253583	102.769	1.0066
RAW264.7_Extract C	1	NC	3.595	3.621	3.608	3.62	3.61118	0.180333	100	0.342
	2	6.25	3.6721	3.6653	3.7142	3.7222	3.69345	0.180333	102.398	0.842313
	3	12.5	3.7015	3.6568	3.6326	3.6739	3.6662	0.180333	101.604	0.845221
	4	25	3.6586	3.6009	3.6107	3.6877	3.63948	0.180333	100.825	1.19082
	5	50	3.3166	3.3269	3.6294	3.5543	3.4568	0.180333	95.5001	4.63393
	6	100	2.6745	2.8551	2.345	2.6084	2.62075	0.180333	71.1315	6.16012
	7	200	0.9173	0.9252	0.9579	0.9021	0.925625	0.180333	21.7232	0.68658

## Sheet: PBMCs
Group	Number	Sample Name (μg/mL)	OD (450 nm)				Mean OD	Mean Blank	Mean Viability (%)	SD of Viability (%)
			well 1	well 2	well 3	well 4
PBMCs_Extract A	1	NC	0.134	0.137	0.135	0.138	0.135517	0.0413	100	0.864
	2	PC	0.137	0.1426	0.1376	0.1403	0.139375	0.0413	104.095	2.74373
	3	6.25	0.1321	0.1317	0.133	0.1328	0.1324	0.0413	96.692	0.6427
	4	12.5	0.1411	0.1408	0.1432	0.1406	0.141425	0.0413	106.271	1.27477
	5	25	0.1443	0.1471	0.1427	0.1433	0.14435	0.0413	109.376	2.06811
	6	50	0.1503	0.1513	0.1499	0.1488	0.150075	0.0413	115.452	1.09748
	7	100	0.1761	0.1685	0.1768	0.1734	0.1737	0.0413	140.527	3.9949
	8	200	0.2071	0.2047	0.201	0.1993	0.203025	0.0413	171.652	3.74692
PBMCs_Extract B	1	NC	0.136	0.138	0.137	0.137	0.137067	0.0401	100	0.725
	2	6.25	0.1417	0.1404	0.1426	0.1391	0.14095	0.0401	104.005	1.57643
	3	12.5	0.1406	0.1412	0.1432	0.1408	0.14145	0.0401	104.52	1.23036
	4	25	0.146	0.1475	0.1453	0.1474	0.14655	0.0401	109.78	1.11232
	5	50	0.158	0.1583	0.1547	0.1574	0.1571	0.0401	120.66	1.69457
	6	100	0.1861	0.1785	0.1835	0.1774	0.181375	0.0401	145.694	4.24823
	7	200	0.2257	0.2248	0.2214	0.2221	0.2235	0.0401	189.137	2.13851
PBMCs_Extract C	1	NC	0.128	0.13	0.129	0.129	0.12855	0.0386667	100	0.687
	2	6.25	0.1295	0.1333	0.1304	0.1301	0.130825	0.0386667	102.531	1.88232
	3	12.5	0.1303	0.1303	0.1309	0.1312	0.130675	0.0386667	102.364	0.500649
	4	25	0.13	0.1279	0.13	0.1278	0.128925	0.0386667	100.417	1.38176
	5	50	0.1359	0.1363	0.1362	0.1357	0.136025	0.0386667	108.316	0.306373
	6	100	0.1532	0.1524	0.1559	0.1559	0.15435	0.0386667	128.704	2.02411
	7	200	0.2425	0.2505	0.2532	0.2425	0.247175	0.0386667	231.977	6.12974
